# Supplementary material for: A meta-analysis of preventive psychosocial interventions against depressive and anxiety symptoms in older adults
Source: Psychol Med. 2026 May 14;56:e151. doi: 10.1017/S0033291726104607 (PMC13200161; doi:10.1017/S0033291726104607)
Supplement: Saldivia et al. supplementary material [file S0033291726104607sup001.zip]

Archive with 14 entries (14 files):
- Supplementary File 1 Prisma Check List.docx
- Supplementary File 2 _search_strategy.docx
- Supplementary File 3 Summary effects.docx
- Supplementary File 4 Quality assesment.docx
- Supplementary File 5 Publication bias.docx
- Supplementary File 6 specification curve depression wo.tif
- Supplementary File 7 specification curve depression_fu.tif
- Supplementary File 8 specification curve anxiety_fu.tif
- Supplementary File 9 gosh_depression.png
- Supplementary File 10 gosh_depressionwo.png
- Supplementary File 11 gosh_depressionfu.png
- Supplementary File 12 gosh_anxiety.png
- Supplementary File 13 gosh_anxietyfu.png
- Supplementary_File_14_References_included_studies.docx
